# Supplementary material for: Active poroelastic two-phase model for the motion of physarum microplasmodia
Source: PLoS One. 2019 Aug 9;14(8):e0217447. doi: 10.1371/journal.pone.0217447 (PMC6688797; doi:10.1371/journal.pone.0217447)
Supplement: S1 Data — (ZIP) [file pone.0217447.s010.zip]

Archive with 24 entries (17 files):
- Data/
- Data/Fig2_left/
- Data/Fig2_left/C.pkl
- Data/Fig2_left/Pos_boundary.pkl
- Data/Fig2_left/Pos_COM.pkl
- Data/Fig2_right/
- Data/Fig2_right/C.pkl
- Data/Fig2_right/Pos_boundary.pkl
- Data/Fig2_right/Pos_COM.pkl
- Data/Fig5/
- Data/Fig5/df.pkl
- Data/Fig6/
- Data/Fig6/df.pkl
- Data/Fig3/
- Data/Fig3/C.pkl
- Data/Fig3/Pos_boundary.pkl
- Data/Fig3/Pos_COM.pkl
- Data/Fig3/Udot.pkl
- Data/Fig4/
- Data/Fig4/C.pkl
- Data/Fig4/Udot.pkl
- Data/Fig4/Pos_boundary.pkl
- Data/Fig4/Pos_COM.pkl
- Data/README
