# Supplementary material for: Active poroelastic two-phase model for the motion of physarum microplasmodia
Source: PLoS One. 2019 Aug 9;14(8):e0217447. doi: 10.1371/journal.pone.0217447 (PMC6688797; doi:10.1371/journal.pone.0217447)
Supplement: S1 Data — (ZIP) [file pone.0217447.s010.zip › Data/README]

All files are packed with the python3 pickle module. You can import them using 

field = pickle.load("file_name", encoding='latin1')
